# Supplementary material for: Potentially Toxic Elements in Water, Sediments and Fish from the Karstic River (Raša River, Croatia) Located in the Former Coal-Mining Area
Source: Toxics. 2022 Dec 31;11(1):42. doi: 10.3390/toxics11010042 (PMC9865867; doi:10.3390/toxics11010042)
Supplement: Supplementary file 1 [file toxics-11-00042-s001.zip]

Archive with 1 entries (1 files):
- toxics-2119646-supplementary.pdf
